# Supplementary material for: Cognitive performance and functional outcomes of carriers of pathogenic copy number variants: analysis of the UK Biobank
Source: Br J Psychiatry. 2019 May;214(5):297–304. doi: 10.1192/bjp.2018.301 (PMC6520248; doi:10.1192/bjp.2018.301)
Supplement: Supplementary file 1 [file S000712501800301Xsup.zip]

Archive with 2 entries (2 files):
- S000712501800301Xsup001.docx
- S000712501800301Xsup002.xlsx
