# Supplementary material for: Cognitive performance and functional outcomes of carriers of pathogenic copy number variants: analysis of the UK Biobank
Source: Br J Psychiatry. 2019 May;214(5):297–304. doi: 10.1192/bjp.2018.301 (PMC6520248; doi:10.1192/bjp.2018.301)
Supplement: Supplementary file 1 [file S000712501800301Xsup.zip › S000712501800301Xsup002.xlsx]

## Sheet: Sheet1
CNV	Test	Total_N	N_with_CNV	Mean_controls	Mean_CNV_Carriers	CNV_order	Cognitive_test_order	p	Effect	95_lower	95_upper	rank	B-H_pvalue	Permutation p-value
TAR_del	Pairs_matching	403812	75	-0.0318448	0.0738836	1	1	0.343647	-0.112145	-0.34425	0.11996	235	0.530825
TAR_del	Reaction	401546	73	0.00445234	0.246743	1	2	0.0173792	-0.262266	-0.478373	-0.0461587	120	0.0525721
TAR_del	Fluid_intelligence	129279	28	0.0066813	0.013599	1	3	0.962158	-0.00880578	-0.372568	0.354957	359	0.972878
TAR_del	Symbol_Digit	98540	14	0.00502621	0.499639	1	4	0.234724	0.282194	-0.183258	0.747645	207	0.411617
TAR_del	TMTA	87010	13	0.00252663	-0.151699	1	5	0.887526	0.0370165	-0.475943	0.549976	348	0.925781
TAR_del	TMTB	87009	13	-0.00679171	0.0585541	1	6	0.385991	-0.21912	-0.714518	0.276278	244	0.574241
TAR_del	Digit_span	89226	13	0.0110414	-0.108922	1	7	0.512996	-0.180278	-0.713383	0.352827	272	0.684623
TAR_del	Qualifications	379489	64	2.97211	3.17187	1	8	0.154905	-0.317223	-0.754327	0.119881	183	0.30727
TAR_del	Jobs	248048	46	3.56003	4.08696	1	9	0.141713	-0.379423	-0.885504	0.126658	178	0.288999
TAR_del	Income	348205	64	2.61366	2.625	1	10	0.753041	-0.0707258	-0.511304	0.369853	319	0.856909
TAR_del	Townsend	403718	75	-0.00480866	0.00580605	1	11	0.941538	0.00829413	-0.213371	0.22996	355	0.962756
TAR_dup	Pairs_matching	404173	436	-0.0318448	0.00825543	2	1	0.338105	-0.0470728	-0.143387	0.0492414	233	0.526747
TAR_dup	Reaction	401905	432	0.00445234	0.133014	2	2	0.00247973	-0.137205	-0.226079	-0.0483311	93	0.00967896
TAR_dup	Fluid_intelligence	129404	153	0.0066813	-0.33893	2	3	0.000122515	-0.305107	-0.460789	-0.149425	60	0.000741219
TAR_dup	Symbol_Digit	98619	93	0.00502621	-0.181495	2	4	0.018291	-0.217489	-0.398134	-0.0368439	121	0.0548731
TAR_dup	TMTA	87079	82	0.00252663	0.12537	2	5	0.0974194	-0.172775	-0.377076	0.0315267	162	0.218292
TAR_dup	TMTB	87078	82	-0.00679171	0.103436	2	6	0.0946948	-0.168219	-0.36551	0.0290717	161	0.213504
TAR_dup	Digit_span	89297	84	0.0110414	0.0877533	2	7	0.600387	0.0726101	-0.137164	0.282384	288	0.756737
TAR_dup	Qualifications	379836	411	2.97211	3.45012	2	8	2.08154e-08	-0.493161	-0.665607	-0.320714	24	3.14833e-07
TAR_dup	Jobs	248250	248	3.56003	4.17742	2	9	1.10555e-05	-0.488711	-0.706632	-0.27079	50	8.02627e-05
TAR_dup	Income	348515	374	2.61366	2.38235	2	10	7.02518e-06	-0.420396	-0.603787	-0.237005	48	5.3128e-05
TAR_dup	Townsend	404078	435	-0.00480866	0.100184	2	11	0.214576	-0.0583151	-0.150408	0.0337782	199	0.391412
1q21.1del	Pairs_matching	403849	112	-0.0318448	0.213287	3	1	0.00565793	-0.268168	-0.458121	-0.0782143	98	0.0209574
1q21.1del	Reaction	401582	109	0.00445234	0.0660105	3	2	0.224632	-0.109577	-0.286442	0.0672873	202	0.403671
1q21.1del	Fluid_intelligence	129278	27	0.0066813	-0.476845	3	3	0.00638308	-0.515471	-0.88589	-0.145053	102	0.0227162
1q21.1del	Symbol_Digit	98549	23	0.00502621	-0.484688	3	4	0.00225879	-0.565843	-0.928984	-0.202701	91	0.00901032
1q21.1del	TMTA	87019	22	0.00252663	0.210183	3	5	0.20052	-0.257529	-0.651838	0.13678	195	0.373275
1q21.1del	TMTB	87018	22	-0.00679171	0.699485	3	6	6.31044e-05	-0.777299	-1.15806	-0.396533	56	0.000409052
1q21.1del	Digit_span	89236	23	0.0110414	-0.541711	3	7	0.0057153	-0.543087	-0.943855	-0.142319	100	0.0207466
1q21.1del	Qualifications	379527	102	2.97211	3.32353	3	8	0.0198088	-0.411518	-0.757688	-0.0653473	125	0.0575247
1q21.1del	Jobs	248070	68	3.56003	4.41176	3	9	0.00221709	-0.648853	-1.06452	-0.233187	90	0.00894225
1q21.1del	Income	348233	92	2.61366	2.16304	3	10	1.99637e-06	-0.909958	-1.28513	-0.534787	43	1.68531e-05
1q21.1del	Townsend	403755	112	-0.00480866	0.215734	3	11	0.0687666	-0.168447	-0.349852	0.0129586	151	0.165313
1q21.1dup	Pairs_matching	403913	176	-0.0318448	-0.0532912	4	1	0.818198	0.0177732	-0.133773	0.169319	335	0.886584
1q21.1dup	Reaction	401645	172	0.00445234	0.203362	4	2	0.0064434	-0.195727	-0.336538	-0.0549154	103	0.0227083
1q21.1dup	Fluid_intelligence	129312	61	0.0066813	-0.313278	4	3	0.0191842	-0.294552	-0.541059	-0.0480444	123	0.0566167
1q21.1dup	Symbol_Digit	98551	25	0.00502621	-0.18124	4	4	0.183402	-0.23644	-0.584776	0.111896	192	0.346744
1q21.1dup	TMTA	87022	25	0.00252663	0.137929	4	5	0.403919	-0.157515	-0.527401	0.212371	247	0.593614
1q21.1dup	TMTB	87021	25	-0.00679171	0.117489	4	6	0.413135	-0.149167	-0.506407	0.208072	251	0.597481
1q21.1dup	Digit_span	89235	22	0.0110414	0.0782212	4	7	0.697717	0.0884057	-0.321367	0.498178	309	0.819648
1q21.1dup	Qualifications	379592	167	2.97211	3.59281	4	8	1.40146e-06	-0.66698	-0.937926	-0.396035	41	1.24081e-05
1q21.1dup	Jobs	248108	106	3.56003	4.65094	4	9	3.27073e-06	-0.78981	-1.1225	-0.457125	45	2.63839e-05
1q21.1dup	Income	348288	147	2.61366	2.16327	4	10	3.41751e-08	-0.835014	-1.13158	-0.538453	28	4.43056e-07
1q21.1dup	Townsend	403819	176	-0.00480866	0.380183	4	11	4.3303e-05	-0.30198	-0.446721	-0.157239	53	0.000296584
NRXN1del	Pairs_matching	403899	162	-0.0318448	0.115343	5	1	0.05521	-0.154512	-0.312468	0.00344433	141	0.142136
NRXN1del	Reaction	401632	159	0.00445234	0.260546	5	2	0.000328978	-0.268354	-0.414807	-0.121902	72	0.0016586
NRXN1del	Fluid_intelligence	129301	50	0.0066813	-0.0618753	5	3	0.773836	-0.0399104	-0.312121	0.2323	323	0.869667
NRXN1del	Symbol_Digit	98562	36	0.00502621	-0.42956	5	4	0.000628764	-0.506369	-0.796648	-0.21609	78	0.00292617
NRXN1del	TMTA	87029	32	0.00252663	-0.0184511	5	5	0.844551	-0.0327051	-0.359623	0.294213	338	0.907018
NRXN1del	TMTB	87028	32	-0.00679171	0.213737	5	6	0.0832944	-0.278993	-0.594724	0.0367384	157	0.192585
NRXN1del	Digit_span	89245	32	0.0110414	-0.291328	5	7	0.0487258	-0.336861	-0.676699	0.0029781	137	0.129105
NRXN1del	Qualifications	379573	148	2.97211	3.18243	5	8	0.0622009	-0.273581	-0.561113	0.0139519	146	0.15465
NRXN1del	Jobs	248105	103	3.56003	4.27184	5	9	0.00360707	-0.501939	-0.839937	-0.163942	96	0.0136392
NRXN1del	Income	348283	142	2.61366	2.28873	5	10	0.000255067	-0.558107	-0.857214	-0.259	69	0.00134187
NRXN1del	Townsend	403805	162	-0.00480866	0.0945057	5	11	0.408767	-0.0635796	-0.214432	0.0872723	250	0.593529
2q11.2del	Pairs_matching	403767	30	-0.0318448	0.0805324	6	1	0.350921	-0.17465	-0.541615	0.192316	238	0.535229
2q11.2del	Reaction	401504	31	0.00445234	-0.0774226	6	2	0.683487	-0.0689787	-0.400576	0.262619	305	0.813461
2q11.2del	Fluid_intelligence	129257	6	0.0066813	-0.468031	6	3	0.183229	-0.533497	-1.31917	0.252171	191	0.348231
2q11.2del	Symbol_Digit	98532	6	0.00502621	0.0150441	6	4	0.650872	-0.164143	-0.875033	0.546747	298	0.792841
2q11.2del	TMTA	87002	5	0.00252663	0.0382429	6	5	0.522328	-0.269936	-1.09691	0.557033	276	0.686974
2q11.2del	TMTB	87001	5	-0.00679171	-0.0488023	6	6	0.596055	-0.21599	-1.01461	0.582625	287	0.753895
2q11.2del	Digit_span	89218	5	0.0110414	-0.49458	6	7	0.195833	-0.593724	-1.4531	0.265655	194	0.366431
2q11.2del	Qualifications	379454	29	2.97211	2.82759	6	8	0.850818	-0.0627338	-0.716495	0.591027	340	0.908373
2q11.2del	Jobs	248019	17	3.56003	3.58824	6	9	0.482876	-0.298523	-1.13236	0.535319	265	0.661449
2q11.2del	Income	348168	27	2.61366	2.74074	6	10	0.677862	-0.143597	-0.821153	0.533959	304	0.809421
2q11.2del	Townsend	403674	31	-0.00480866	0.53273	6	11	0.00492488	-0.494645	-0.839422	-0.149868	97	0.0184302
2q13del_NPHP1	Pairs_matching	406182	2445	-0.0318448	-0.00338128	7	1	0.188151	-0.0273866	-0.0681723	0.013399	193	0.35388
2q13del_NPHP1	Reaction	403908	2435	0.00445234	0.0205608	7	2	0.560915	-0.0111369	-0.0486753	0.0264015	282	0.722029
2q13del_NPHP1	Fluid_intelligence	130043	792	0.0066813	0.0067308	7	3	0.656771	0.0155656	-0.0530879	0.0842192	300	0.794693
2q13del_NPHP1	Symbol_Digit	99114	588	0.00502621	-0.00679966	7	4	0.657573	-0.0162978	-0.0883607	0.055765	301	0.793019
2q13del_NPHP1	TMTA	87523	526	0.00252663	0.0165944	7	5	0.605133	-0.0213517	-0.102291	0.0595878	289	0.76008
2q13del_NPHP1	TMTB	87522	526	-0.00679171	0.00446357	7	6	0.667025	-0.0171604	-0.0953355	0.0610147	302	0.801755
2q13del_NPHP1	Digit_span	89748	535	0.0110414	0.0550237	7	7	0.328096	0.0448329	-0.0385382	0.128204	230	0.517821
2q13del_NPHP1	Qualifications	381721	2296	2.97211	3.04791	7	8	0.0724889	-0.0672866	-0.140715	0.00614143	153	0.171984
2q13del_NPHP1	Jobs	249499	1497	3.56003	3.59452	7	9	0.349208	-0.0426301	-0.131884	0.0466243	236	0.537129
2q13del_NPHP1	Income	350229	2088	2.61366	2.57663	7	10	0.292806	-0.0415496	-0.118961	0.0358618	220	0.48313
2q13del_NPHP1	Townsend	406088	2445	-0.00480866	-0.00240047	7	11	0.996454	-8.83318e-05	-0.0390439	0.0388672	363	0.996454
2q13dup_NPHP1	Pairs_matching	405707	1970	-0.0318448	-0.0387229	8	1	0.789233	0.00619034	-0.0391988	0.0515795	324	0.884233
2q13dup_NPHP1	Reaction	403429	1956	0.00445234	0.0171982	8	2	0.421303	-0.0171698	-0.0590173	0.0246776	255	0.599737
2q13dup_NPHP1	Fluid_intelligence	129892	641	0.0066813	0.0860225	8	3	0.0619653	0.0725511	-0.00363051	0.148733	145	0.155127
2q13dup_NPHP1	Symbol_Digit	99009	483	0.00502621	-0.0727108	8	4	0.150681	-0.0582544	-0.137701	0.0211925	180	0.303873
2q13dup_NPHP1	TMTA	87412	415	0.00252663	-0.0116433	8	5	0.734256	0.0157562	-0.0752135	0.106726	315	0.846143
2q13dup_NPHP1	TMTB	87411	415	-0.00679171	-0.0440941	8	6	0.380054	0.039348	-0.0485086	0.127205	242	0.570081
2q13dup_NPHP1	Digit_span	89650	437	0.0110414	-0.0223407	8	7	0.617879	-0.0286855	-0.120823	0.0634516	291	0.770756
2q13dup_NPHP1	Qualifications	381270	1845	2.97211	2.92629	8	8	0.325372	0.0412045	-0.0409115	0.12332	228	0.518026
2q13dup_NPHP1	Jobs	249262	1260	3.56003	3.5	8	9	0.739814	0.0164902	-0.0808307	0.113811	316	0.849849
2q13dup_NPHP1	Income	349842	1701	2.61366	2.6649	8	10	0.115252	0.0688022	-0.0168156	0.15442	173	0.241829
2q13dup_NPHP1	Townsend	405611	1968	-0.00480866	0.00421263	8	11	0.542254	-0.0134871	-0.0568638	0.0298897	279	0.705513
2q13del	Pairs_matching	403790	53	-0.0318448	0.0478341	9	1	0.391227	-0.120782	-0.396884	0.15532	245	0.579655
2q13del	Reaction	401526	53	0.00445234	0.0510481	9	2	0.315645	-0.129847	-0.383467	0.123773	224	0.511514
2q13del	Fluid_intelligence	129269	18	0.0066813	-0.600243	9	3	0.0197323	-0.539658	-0.993332	-0.0859833	124	0.0577647
2q13del	Symbol_Digit	98536	10	0.00502621	0.581503	9	4	0.421061	0.22605	-0.324606	0.776705	254	0.601752
2q13del	TMTA	87009	12	0.00252663	0.344964	9	5	0.0669504	-0.498984	-1.03281	0.034845	148	0.164209
2q13del	TMTB	87008	12	-0.00679171	0.135342	9	6	0.206223	-0.332465	-0.847975	0.183045	198	0.378076
2q13del	Digit_span	89222	9	0.0110414	0.0474255	9	7	0.830743	-0.0549336	-0.695489	0.585621	336	0.897499
2q13del	Qualifications	379472	47	2.97211	3.46809	9	8	0.0138365	-0.641073	-1.15153	-0.130616	115	0.0436751
2q13del	Jobs	248031	29	3.56003	4.24138	9	9	0.0670832	-0.594924	-1.23171	0.0418622	149	0.163431
2q13del	Income	348188	47	2.61366	2.19149	9	10	0.000432932	-0.945411	-1.47195	-0.418872	75	0.00209539
2q13del	Townsend	403696	53	-0.00480866	0.438425	9	11	0.00989716	-0.347034	-0.610727	-0.0833407	106	0.0338931
2q13dup	Pairs_matching	403808	71	-0.0318448	-0.19416	10	1	0.233881	0.144891	-0.0936636	0.383445	206	0.41213
2q13dup	Reaction	401544	71	0.00445234	0.156179	10	2	0.0986602	-0.18463	-0.40376	0.0344998	163	0.219716
2q13dup	Fluid_intelligence	129272	21	0.0066813	-0.0260647	10	3	0.98435	-0.00420337	-0.424199	0.415792	362	0.987069
2q13dup	Symbol_Digit	98542	16	0.00502621	-0.0384731	10	4	0.741491	-0.073272	-0.508613	0.362069	317	0.849089
2q13dup	TMTA	87012	15	0.00252663	0.0198646	10	5	0.789291	-0.0650998	-0.542562	0.412362	325	0.881577
2q13dup	TMTB	87011	15	-0.00679171	0.273308	10	6	0.17215	-0.321214	-0.78232	0.139893	187	0.334173
2q13dup	Digit_span	89227	14	0.0110414	0.289392	10	7	0.326306	0.240925	-0.272682	0.754531	229	0.517245
2q13dup	Qualifications	379493	68	2.97211	3.04412	10	8	0.749075	-0.0695419	-0.495666	0.356582	318	0.855076
2q13dup	Jobs	248047	45	3.56003	3.71111	10	9	0.508903	-0.172795	-0.685508	0.339919	271	0.681667
2q13dup	Income	348200	59	2.61366	2.57627	10	10	0.495743	-0.15976	-0.619423	0.299903	269	0.668976
2q13dup	Townsend	403714	71	-0.00480866	0.0466553	10	11	0.807624	-0.0283036	-0.25613	0.199522	332	0.883034
2q21.1dup	Pairs_matching	403796	59	-0.0318448	-0.262964	11	1	0.105359	0.216217	-0.045469	0.477904	168	0.227651
2q21.1dup	Reaction	401531	58	0.00445234	0.0208253	11	2	0.608972	-0.0632741	-0.305707	0.179159	290	0.762264
2q21.1dup	Fluid_intelligence	129269	18	0.0066813	0.08726	11	3	0.894747	0.0306203	-0.423005	0.484246	349	0.93064
2q21.1dup	Symbol_Digit	98542	16	0.00502621	-0.334876	11	4	0.279922	-0.240004	-0.675357	0.195349	218	0.466109
2q21.1dup	TMTA	87011	14	0.00252663	-0.0783066	11	5	0.690031	0.10056	-0.393638	0.594757	308	0.813251
2q21.1dup	TMTB	87010	14	-0.00679171	-0.122733	11	6	0.527554	0.153834	-0.323429	0.631098	278	0.688856
2q21.1dup	Digit_span	89226	13	0.0110414	0.0474255	11	7	0.969665	0.034814	-0.498211	0.567839	360	0.977746
2q21.1dup	Qualifications	379481	56	2.97211	3.16071	11	8	0.293941	-0.249959	-0.716755	0.216838	221	0.482808
2q21.1dup	Jobs	248030	28	3.56003	3.71429	11	9	0.753909	-0.104055	-0.75462	0.546509	320	0.855216
2q21.1dup	Income	348192	51	2.61366	2.68627	11	10	0.812186	0.0596892	-0.432672	0.55205	333	0.885355
2q21.1dup	Townsend	403702	59	-0.00480866	0.173574	11	11	0.181428	-0.170402	-0.420319	0.0795148	190	0.346624
10q11.21q11.23del	Pairs_matching	403794	57	-0.0318448	0.0736105	12	1	0.472385	-0.0976139	-0.363852	0.168624	264	0.64953
10q11.21q11.23del	Reaction	401530	57	0.00445234	0.289298	12	2	0.0518062	-0.242659	-0.487216	0.00189876	139	0.135292
10q11.21q11.23del	Fluid_intelligence	129268	17	0.0066813	-0.379371	12	3	0.151765	-0.341369	-0.808164	0.125425	181	0.304369
10q11.21q11.23del	Symbol_Digit	98535	9	0.00502621	-0.0618011	12	4	0.952219	-0.0177462	-0.598212	0.56272	357	0.968223
10q11.21q11.23del	TMTA	87004	7	0.00252663	0.200738	12	5	0.707063	-0.134018	-0.832975	0.564938	311	0.825286
10q11.21q11.23del	TMTB	87003	7	-0.00679171	0.219303	12	6	0.618319	-0.171587	-0.846575	0.503402	292	0.768664
10q11.21q11.23del	Digit_span	89220	7	0.0110414	-0.630081	12	7	0.113959	-0.564135	-1.29056	0.162286	172	0.240506
10q11.21q11.23del	Qualifications	379481	56	2.97211	4.23214	12	8	4.28121e-07	-1.24134	-1.72255	-0.760136	37	4.20021e-06
10q11.21q11.23del	Jobs	248031	29	3.56003	5.17241	12	9	0.000127581	-1.2421	-1.87756	-0.60665	61	0.000759211
10q11.21q11.23del	Income	348186	45	2.61366	1.93333	12	10	0.000157653	-1.05851	-1.60755	-0.509475	65	0.000880432
10q11.21q11.23del	Townsend	403700	57	-0.00480866	0.469657	12	11	0.00169793	-0.407174	-0.661446	-0.152902	87	0.00708448
10q11.21q11.23dup	Pairs_matching	403778	41	-0.0318448	-0.148759	13	1	0.721497	0.057092	-0.256825	0.371009	314	0.834088
10q11.21q11.23dup	Reaction	401514	41	0.00445234	0.00783982	13	2	0.362714	-0.133913	-0.422272	0.154445	240	0.548605
10q11.21q11.23dup	Fluid_intelligence	129272	21	0.0066813	0.313909	13	3	0.248538	0.247271	-0.172727	0.667269	211	0.427579
10q11.21q11.23dup	Symbol_Digit	98535	9	0.00502621	0.0699335	13	4	0.94034	-0.0221664	-0.602655	0.558323	353	0.966979
10q11.21q11.23dup	TMTA	87005	8	0.00252663	0.0711536	13	5	0.627382	-0.161921	-0.815708	0.491866	294	0.774624
10q11.21q11.23dup	TMTB	87004	8	-0.00679171	-0.0454837	13	6	0.834694	-0.0672243	-0.698592	0.564143	337	0.899092
10q11.21q11.23dup	Digit_span	89220	7	0.0110414	0.337786	13	7	0.499241	0.251469	-0.47486	0.977797	270	0.671202
10q11.21q11.23dup	Qualifications	379464	39	2.97211	2.76923	13	8	0.912096	-0.0318049	-0.59647	0.532861	350	0.945974
10q11.21q11.23dup	Jobs	248032	30	3.56003	4.06667	13	9	0.263087	-0.358076	-0.985187	0.269036	215	0.444189
10q11.21q11.23dup	Income	348180	39	2.61366	2.66667	13	10	0.443198	-0.220755	-0.785008	0.343498	260	0.618773
10q11.21q11.23dup	Townsend	403684	41	-0.00480866	0.122792	13	11	0.647512	-0.0699367	-0.369733	0.22986	296	0.794077
13q12del_CRYL1	Pairs_matching	404116	379	-0.0318448	-0.148202	14	1	0.0541857	0.101468	-0.00182393	0.204759	140	0.140496
13q12del_CRYL1	Reaction	401846	373	0.00445234	-0.0467557	14	2	0.800417	0.0123362	-0.0833034	0.107976	328	0.885827
13q12del_CRYL1	Fluid_intelligence	129380	129	0.0066813	0.0835704	14	3	0.449868	0.0653572	-0.104165	0.23488	261	0.625678
13q12del_CRYL1	Symbol_Digit	98622	96	0.00502621	-0.00965615	14	4	0.796043	-0.0234447	-0.201222	0.154333	327	0.88368
13q12del_CRYL1	TMTA	87084	87	0.00252663	0.0918616	14	5	0.323387	-0.0999337	-0.298274	0.0984065	227	0.517134
13q12del_CRYL1	TMTB	87082	86	-0.00679171	0.0969566	14	6	0.255067	-0.111877	-0.304538	0.0807844	214	0.43266
13q12del_CRYL1	Digit_span	89302	89	0.0110414	-0.325584	14	7	0.00116888	-0.338025	-0.541812	-0.134238	84	0.00505122
13q12del_CRYL1	Qualifications	379787	362	2.97211	2.89779	14	8	0.44251	0.0726281	-0.112731	0.257987	259	0.620198
13q12del_CRYL1	Jobs	248238	236	3.56003	3.30508	14	9	0.129588	0.173926	-0.0509749	0.398827	177	0.265766
13q12del_CRYL1	Income	348475	334	2.61366	2.67964	14	10	0.654765	0.0439838	-0.148806	0.236774	299	0.794915
13q12del_CRYL1	Townsend	404021	378	-0.00480866	-0.0847802	14	11	0.0927106	0.0847278	-0.0140446	0.1835	160	0.210337
13q12.12del	Pairs_matching	403821	84	-0.0318448	0.0957375	15	1	0.335343	-0.107805	-0.327123	0.111514	231	0.526968
13q12.12del	Reaction	401556	83	0.00445234	0.131955	15	2	0.416014	-0.084108	-0.286785	0.118569	252	0.599259
13q12.12del	Fluid_intelligence	129272	21	0.0066813	-0.184719	15	3	0.395503	-0.182067	-0.60204	0.237906	246	0.583608
13q12.12del	Symbol_Digit	98541	15	0.00502621	-0.492134	15	4	0.0267044	-0.508318	-0.957936	-0.0586995	129	0.0751449
13q12.12del	TMTA	87010	13	0.00252663	0.58255	15	5	0.0168321	-0.625526	-1.13841	-0.112638	119	0.0513449
13q12.12del	TMTB	87009	13	-0.00679171	0.542613	15	6	0.0162368	-0.60738	-1.10266	-0.112104	118	0.0499487
13q12.12del	Digit_span	89229	16	0.0110414	-0.503049	15	7	0.0311569	-0.512017	-0.992448	-0.0315867	132	0.0856815
13q12.12del	Qualifications	379506	81	2.97211	3.49383	15	8	0.0118051	-0.498932	-0.887305	-0.11056	110	0.0389567
13q12.12del	Jobs	248052	50	3.56003	3.6	15	9	0.806928	-0.0606927	-0.547435	0.426049	331	0.884939
13q12.12del	Income	348211	70	2.61366	2.47143	15	10	0.382662	-0.188274	-0.610966	0.234417	243	0.57163
13q12.12del	Townsend	403727	84	-0.00480866	0.00872329	15	11	0.927906	-0.00966924	-0.219123	0.199784	351	0.959629
13q12.12dup	Pairs_matching	403970	233	-0.0318448	-0.0528366	16	1	0.879698	0.0101713	-0.121544	0.141887	344	0.928286
13q12.12dup	Reaction	401705	232	0.00445234	-0.0335654	16	2	0.801762	0.0155307	-0.10571	0.136771	329	0.884619
13q12.12dup	Fluid_intelligence	129317	66	0.0066813	-0.157933	16	3	0.156135	-0.171448	-0.408391	0.0654946	184	0.308027
13q12.12dup	Symbol_Digit	98584	58	0.00502621	0.03435	16	4	0.717153	0.0422726	-0.186433	0.270978	313	0.831714
13q12.12dup	TMTA	87050	53	0.00252663	0.0597213	16	5	0.941168	-0.00956787	-0.263663	0.244527	354	0.965096
13q12.12dup	TMTB	87049	53	-0.00679171	0.176236	16	6	0.33692	-0.12021	-0.365565	0.125144	232	0.527164
13q12.12dup	Digit_span	89263	50	0.0110414	-0.277778	16	7	0.0476099	-0.261276	-0.533122	0.01057	136	0.127076
13q12.12dup	Qualifications	379645	220	2.97211	2.94091	16	8	0.952537	-0.00720334	-0.244401	0.229994	358	0.965841
13q12.12dup	Jobs	248143	141	3.56003	3.65957	16	9	0.569874	-0.0840554	-0.37398	0.205869	284	0.728396
13q12.12dup	Income	348349	208	2.61366	2.5625	16	10	0.26346	-0.139657	-0.384434	0.105121	216	0.44276
13q12.12dup	Townsend	403876	233	-0.00480866	0.0703066	16	11	0.319728	-0.0638578	-0.189644	0.0619279	225	0.515828
15q11.2del	Pairs_matching	405398	1661	-0.0318448	0.04617	17	1	0.00164945	-0.0793792	-0.128816	-0.0299421	86	0.00696221
15q11.2del	Reaction	403120	1647	0.00445234	0.198986	17	2	2.35705e-17	-0.197237	-0.24285	-0.151623	8	1.06951e-15
15q11.2del	Fluid_intelligence	129758	507	0.0066813	-0.338948	17	3	2.98394e-14	-0.332312	-0.418014	-0.246611	10	1.08317e-12
15q11.2del	Symbol_Digit	98880	354	0.00502621	-0.162463	17	4	0.000606607	-0.162197	-0.254912	-0.0694808	77	0.00285972
15q11.2del	TMTA	87310	313	0.00252663	0.109384	17	5	0.0437122	-0.10782	-0.212598	-0.00304213	134	0.118414
15q11.2del	TMTB	87309	313	-0.00679171	0.27063	17	6	8.30063e-08	-0.276802	-0.378001	-0.175602	30	1.00438e-06
15q11.2del	Digit_span	89530	317	0.0110414	-0.0914955	17	7	0.0502026	-0.102863	-0.211029	0.00530339	138	0.132055
15q11.2del	Qualifications	380974	1549	2.97211	3.46352	17	8	2.00468e-27	-0.492738	-0.581751	-0.403725	2	3.63849e-25
15q11.2del	Jobs	249007	1005	3.56003	4.19005	17	9	1.62985e-19	-0.499827	-0.608246	-0.391407	7	8.45193e-18
15q11.2del	Income	349542	1401	2.61366	2.3576	17	10	1.28637e-20	-0.451831	-0.546958	-0.356704	6	7.78251e-19
15q11.2del	Townsend	405301	1658	-0.00480866	0.0970131	17	11	0.00023964	-0.0885747	-0.135838	-0.0413115	68	0.00127925
15q11.2dup	Pairs_matching	405775	2038	-0.0318448	0.0265153	18	1	0.00824286	-0.0602598	-0.104964	-0.0155556	105	0.0284967
15q11.2dup	Reaction	403498	2025	0.00445234	0.0265501	18	2	0.23149	-0.0251484	-0.0663424	0.0160456	205	0.409907
15q11.2dup	Fluid_intelligence	129895	644	0.0066813	0.0305977	18	3	0.649713	0.0176188	-0.0584165	0.0936541	297	0.794094
15q11.2dup	Symbol_Digit	98939	413	0.00502621	-0.0333596	18	4	0.495604	-0.029892	-0.115869	0.0560854	268	0.671284
15q11.2dup	TMTA	87357	360	0.00252663	0.0640703	18	5	0.238105	-0.0588005	-0.156488	0.0388874	208	0.415539
15q11.2dup	TMTB	87356	360	-0.00679171	0.034756	18	6	0.431005	-0.0379072	-0.132255	0.0564407	256	0.611152
15q11.2dup	Digit_span	89593	380	0.0110414	0.015333	18	7	0.85084	0.00771446	-0.0912307	0.10666	341	0.905733
15q11.2dup	Qualifications	381346	1921	2.97211	3.11192	18	8	0.000276879	-0.148588	-0.228683	-0.0684932	71	0.00141559
15q11.2dup	Jobs	249251	1249	3.56003	3.82466	18	9	4.39239e-05	-0.203259	-0.300762	-0.105755	54	0.000295267
15q11.2dup	Income	349872	1731	2.61366	2.53668	18	10	0.0023094	-0.132184	-0.217203	-0.0471645	92	0.0091121
15q11.2dup	Townsend	405678	2035	-0.00480866	0.0838348	18	11	0.000260493	-0.0796208	-0.122355	-0.0368868	70	0.00135084
15q11q13dup_BP3_BP4	Pairs_matching	403790	53	-0.0318448	0.174926	19	1	0.0666042	-0.258397	-0.53449	0.0176961	147	0.164472
15q11q13dup_BP3_BP4	Reaction	401526	53	0.00445234	-0.002772	19	2	0.342499	-0.122829	-0.376443	0.130785	234	0.531312
15q11q13dup_BP3_BP4	Fluid_intelligence	129269	18	0.0066813	0.00793273	19	3	0.771946	-0.0670808	-0.520709	0.386548	322	0.870237
15q11q13dup_BP3_BP4	Symbol_Digit	98537	11	0.00502621	0.0120501	19	4	0.108537	-0.429926	-0.954994	0.0951429	170	0.231759
15q11q13dup_BP3_BP4	TMTA	87007	10	0.00252663	-0.174981	19	5	0.455853	-0.2225	-0.807311	0.362312	262	0.631583
15q11q13dup_BP3_BP4	TMTB	87006	10	-0.00679171	-0.224658	19	6	0.405988	-0.239437	-0.804179	0.325305	248	0.594249
15q11q13dup_BP3_BP4	Digit_span	89224	11	0.0110414	0.170609	19	7	0.940302	0.007354	-0.572137	0.586845	352	0.969686
15q11q13dup_BP3_BP4	Qualifications	379473	48	2.97211	3.45833	19	8	0.0117046	-0.649298	-1.15411	-0.144483	108	0.0393406
15q11q13dup_BP3_BP4	Jobs	248035	33	3.56003	3.72727	19	9	0.314077	-0.307311	-0.905619	0.290997	223	0.511256
15q11q13dup_BP3_BP4	Income	348185	44	2.61366	2.13636	19	10	0.000176403	-1.04663	-1.59357	-0.499691	66	0.000970217
15q11q13dup_BP3_BP4	Townsend	403696	53	-0.00480866	0.233063	19	11	0.100951	-0.220672	-0.484355	0.0430107	166	0.220755
15q13.3dup	Pairs_matching	403977	240	-0.0318448	0.14617	20	1	0.00288289	-0.197335	-0.327125	-0.0675455	95	0.0110157	0.0026
15q13.3dup	Reaction	401711	238	0.00445234	-0.140947	20	2	0.0987893	0.100831	-0.018887	0.220549	164	0.218662
15q13.3dup	Fluid_intelligence	129336	85	0.0066813	-0.491363	20	3	7.00556e-06	-0.478756	-0.687569	-0.269943	47	5.41067e-05	<0.0001
15q13.3dup	Symbol_Digit	98567	41	0.00502621	-0.115887	20	4	0.15393	-0.197879	-0.469892	0.0741344	182	0.307015
15q13.3dup	TMTA	87036	39	0.00252663	0.0896095	20	5	0.290702	-0.159663	-0.455835	0.13651	219	0.481849
15q13.3dup	TMTB	87035	39	-0.00679171	0.0788548	20	6	0.271533	-0.16044	-0.446427	0.125548	217	0.454223
15q13.3dup	Digit_span	89247	34	0.0110414	-0.131915	20	7	0.251801	-0.155969	-0.485615	0.173678	213	0.429125
15q13.3dup	Qualifications	379654	229	2.97211	3.79913	20	8	1.73685e-11	-0.796904	-1.0291	-0.564705	16	3.94047e-10	<0.0001
15q13.3dup	Jobs	248137	135	3.56003	4.80741	20	9	1.62735e-11	-1.01273	-1.30739	-0.718057	15	3.93818e-10	<0.0001
15q13.3dup	Income	348329	188	2.61366	2.03191	20	10	5.36251e-15	-1.05651	-1.32137	-0.791646	9	2.16288e-13	<0.0001
15q13.3dup	Townsend	403883	240	-0.00480866	0.410404	20	11	2.64211e-08	-0.351891	-0.475853	-0.227929	26	3.6888e-07	<0.0001
15q13.3dup_CHRNA7	Pairs_matching	406757	3020	-0.0318448	-0.0432757	21	1	0.619315	0.00930888	-0.0274147	0.0460325	293	0.767275
15q13.3dup_CHRNA7	Reaction	404476	3003	0.00445234	-0.0128244	21	2	0.488623	0.0119502	-0.021872	0.0457725	267	0.664307
15q13.3dup_CHRNA7	Fluid_intelligence	130178	927	0.0066813	0.0436172	21	3	0.302602	0.0333598	-0.030066	0.0967856	222	0.494794
15q13.3dup_CHRNA7	Symbol_Digit	99237	711	0.00502621	-0.00149221	21	4	0.374361	-0.0297045	-0.0952424	0.0358334	241	0.563872
15q13.3dup_CHRNA7	TMTA	87624	627	0.00252663	-0.024575	21	5	0.978449	0.00102159	-0.0731016	0.0751448	361	0.98387
15q13.3dup_CHRNA7	TMTB	87623	627	-0.00679171	-0.0161677	21	6	0.56417	-0.0210602	-0.0926399	0.0505195	283	0.723652
15q13.3dup_CHRNA7	Digit_span	89857	644	0.0110414	0.0137605	21	7	0.852984	-0.00427469	-0.0802252	0.0716758	342	0.905361
15q13.3dup_CHRNA7	Qualifications	382251	2826	2.97211	2.8712	21	8	0.014487	0.0830105	0.0164663	0.149555	117	0.044947
15q13.3dup_CHRNA7	Jobs	249850	1848	3.56003	3.54113	21	9	0.641299	0.0191264	-0.0613378	0.0995905	295	0.789123
15q13.3dup_CHRNA7	Income	350756	2615	2.61366	2.65124	21	10	0.200732	0.0451372	-0.0240065	0.114281	196	0.371763
15q13.3dup_CHRNA7	Townsend	406664	3021	-0.00480866	-0.00729388	21	11	0.714126	0.00655376	-0.0285115	0.041619	312	0.830858
16p13.11del	Pairs_matching	403868	131	-0.0318448	0.076417	22	1	0.243233	-0.104582	-0.280234	0.0710704	210	0.420446
16p13.11del	Reaction	401602	129	0.00445234	0.450486	22	2	6.13303e-07	-0.413726	-0.576325	-0.251128	38	5.85866e-06
16p13.11del	Fluid_intelligence	129286	35	0.0066813	-0.492963	22	3	0.0108727	-0.422798	-0.748175	-0.0974217	107	0.0368858
16p13.11del	Symbol_Digit	98542	16	0.00502621	-0.149624	22	4	0.17363	-0.302247	-0.737625	0.133131	188	0.335253
16p13.11del	TMTA	87012	15	0.00252663	0.310678	22	5	0.0736935	-0.435732	-0.913228	0.0417649	155	0.172586
16p13.11del	TMTB	87011	15	-0.00679171	0.435298	22	6	0.0121446	-0.590038	-1.05115	-0.128926	112	0.0393614
16p13.11del	Digit_span	89226	13	0.0110414	0.308005	22	7	0.356991	0.282079	-0.250916	0.815073	239	0.542207
16p13.11del	Qualifications	379549	124	2.97211	3.80645	22	8	1.21639e-07	-0.852082	-1.16772	-0.536443	33	1.33803e-06
16p13.11del	Jobs	248065	63	3.56003	4.36508	22	9	0.00772972	-0.586916	-1.01878	-0.155053	104	0.0269797
16p13.11del	Income	348245	104	2.61366	2.01923	22	10	6.32322e-09	-1.06078	-1.41874	-0.702805	21	1.09301e-07
16p13.11del	Townsend	403774	131	-0.00480866	0.0952096	22	11	0.882499	-0.0126501	-0.1804	0.1551	347	0.923191
16p13.11dup	Pairs_matching	404562	825	-0.0318448	0.0719288	23	1	0.0020703	-0.11007	-0.180114	-0.0400263	89	0.00844402
16p13.11dup	Reaction	402294	821	0.00445234	-0.0467447	23	2	0.217774	0.0405633	-0.0239434	0.10507	201	0.393294
16p13.11dup	Fluid_intelligence	129518	267	0.0066813	-0.267485	23	3	4.25677e-06	-0.276609	-0.394502	-0.158717	46	3.35915e-05
16p13.11dup	Symbol_Digit	98686	160	0.00502621	-0.0841685	23	4	0.0552311	-0.134747	-0.272507	0.00301445	142	0.141189
16p13.11dup	TMTA	87139	142	0.00252663	0.0496822	23	5	0.323025	-0.078295	-0.233572	0.0769822	226	0.51884
16p13.11dup	TMTB	87138	142	-0.00679171	0.166757	23	6	0.00568723	-0.211573	-0.361527	-0.0616194	99	0.0208532
16p13.11dup	Digit_span	89352	139	0.0110414	0.0766704	23	7	0.513389	0.0691924	-0.0939869	0.232372	273	0.682638
16p13.11dup	Qualifications	380209	784	2.97211	3.32653	23	8	6.17842e-08	-0.344949	-0.469837	-0.220061	29	7.73368e-07
16p13.11dup	Jobs	248529	527	3.56003	3.88235	23	9	0.00138778	-0.244418	-0.394253	-0.0945827	85	0.00592662
16p13.11dup	Income	348823	682	2.61366	2.47067	23	10	5.48028e-05	-0.278905	-0.414409	-0.1434	55	0.000361698
16p13.11dup	Townsend	404468	825	-0.00480866	0.146706	23	11	9.53825e-05	-0.133211	-0.200121	-0.0663009	58	0.000596963
16p12.1del	Pairs_matching	403982	245	-0.0318448	-0.0716543	24	1	0.698462	0.0254427	-0.10328	0.154165	310	0.817876
16p12.1del	Reaction	401710	237	0.00445234	0.150619	24	2	0.0128585	-0.152591	-0.272812	-0.0323691	113	0.0413066
16p12.1del	Fluid_intelligence	129312	61	0.0066813	-0.516148	24	3	9.28638e-05	-0.491539	-0.738019	-0.24506	57	0.000591396
16p12.1del	Symbol_Digit	98560	34	0.00502621	-0.277484	24	4	0.0210568	-0.351628	-0.650362	-0.0528948	126	0.0606636
16p12.1del	TMTA	87023	26	0.00252663	0.213125	24	5	0.0851843	-0.318591	-0.681337	0.0441555	158	0.195708
16p12.1del	TMTB	87022	26	-0.00679171	0.268089	24	6	0.0307367	-0.386165	-0.736487	-0.0358435	130	0.0858264
16p12.1del	Digit_span	89245	32	0.0110414	-0.524221	24	7	0.000841167	-0.534949	-0.874749	-0.195149	82	0.0037237
16p12.1del	Qualifications	379656	231	2.97211	4.06926	24	8	3.31409e-21	-1.1298	-1.36407	-0.895533	5	2.40603e-19
16p12.1del	Jobs	248125	123	3.56003	4.69919	24	9	2.22624e-08	-0.881156	-1.18992	-0.572395	25	3.23249e-07
16p12.1del	Income	348328	187	2.61366	2.1016	24	10	2.60423e-13	-0.988812	-1.25381	-0.723815	11	8.59396e-12
16p12.1del	Townsend	403888	245	-0.00480866	0.272652	24	11	0.000814254	-0.209993	-0.332928	-0.0870576	80	0.00369468
16p12.1dup	Pairs_matching	403935	198	-0.0318448	-0.0239756	25	1	0.880988	-0.0109145	-0.153798	0.131969	346	0.924274
16p12.1dup	Reaction	401667	194	0.00445234	0.124107	25	2	0.0723795	-0.121544	-0.254131	0.0110425	152	0.172854
16p12.1dup	Fluid_intelligence	129306	55	0.0066813	0.153607	25	3	0.148337	0.191415	-0.0681371	0.450968	179	0.300818
16p12.1dup	Symbol_Digit	98574	48	0.00502621	-0.326643	25	4	0.0317523	-0.275489	-0.526914	-0.0240631	133	0.0866623
16p12.1dup	TMTA	87042	45	0.00252663	0.267204	25	5	0.11645	-0.220831	-0.496537	0.0548748	174	0.242939
16p12.1dup	TMTB	87041	45	-0.00679171	0.142269	25	6	0.48368	-0.095142	-0.361383	0.171099	266	0.66006
16p12.1dup	Digit_span	89256	43	0.0110414	0.0159135	25	7	0.880372	0.0114635	-0.281671	0.304598	345	0.926304
16p12.1dup	Qualifications	379611	186	2.97211	3.02688	25	8	0.803094	-0.032772	-0.290375	0.224831	330	0.883403
16p12.1dup	Jobs	248122	120	3.56003	3.61667	25	9	0.683616	-0.0653447	-0.379609	0.248919	306	0.810956
16p12.1dup	Income	348305	164	2.61366	2.71341	25	10	0.417085	0.113895	-0.161192	0.388983	253	0.598426
16p12.1dup	Townsend	403840	197	-0.00480866	0.115812	25	11	0.0919533	-0.117614	-0.254405	0.0191775	159	0.209931
16p11.2distal_del	Pairs_matching	403795	58	-0.0318448	-0.106925	26	1	0.792659	0.0353981	-0.228541	0.299338	326	0.882623
16p11.2distal_del	Reaction	401531	58	0.00445234	0.545025	26	2	6.58871e-07	-0.615203	-0.857658	-0.372748	39	6.13256e-06
16p11.2distal_del	Fluid_intelligence	129268	17	0.0066813	-0.967326	26	3	0.000139597	-0.907174	-1.37397	-0.440377	62	0.000817319
16p11.2distal_del	Symbol_Digit	98536	10	0.00502621	-0.544828	26	4	0.0242448	-0.633073	-1.18374	-0.0824047	128	0.0687567
16p11.2distal_del	TMTA	87005	8	0.00252663	0.755744	26	5	0.0120864	-0.837192	-1.49101	-0.183373	111	0.0395258
16p11.2distal_del	TMTB	87004	8	-0.00679171	0.561986	26	6	0.0447065	-0.646679	-1.27806	-0.0152923	135	0.120211
16p11.2distal_del	Digit_span	89223	10	0.0110414	-0.49458	26	7	0.0685619	-0.52831	-1.13602	0.0794006	150	0.16592
16p11.2distal_del	Qualifications	379479	54	2.97211	3.90741	26	8	4.23821e-05	-1.00114	-1.48041	-0.521864	52	0.00029586
16p11.2distal_del	Jobs	248043	41	3.56003	5.29268	26	9	1.40566e-06	-1.31557	-1.85006	-0.781085	42	1.21489e-05
16p11.2distal_del	Income	348187	46	2.61366	2	26	10	2.1182e-05	-1.16156	-1.69697	-0.626143	51	0.000150766
16p11.2distal_del	Townsend	403701	58	-0.00480866	0.546696	26	11	0.000598159	-0.441462	-0.693539	-0.189384	76	0.00285699
16p11.2distal_dup	Pairs_matching	403873	136	-0.0318448	0.121666	27	1	0.0310793	-0.19032	-0.36333	-0.0173101	131	0.0861206
16p11.2distal_dup	Reaction	401608	135	0.00445234	0.0856512	27	2	0.0732433	-0.145794	-0.305315	0.0137262	154	0.172645
16p11.2distal_dup	Fluid_intelligence	129289	38	0.0066813	-0.334427	27	3	0.0186803	-0.374651	-0.68687	-0.0624314	122	0.0555817
16p11.2distal_dup	Symbol_Digit	98546	20	0.00502621	0.077618	27	4	0.525326	-0.126212	-0.515675	0.263251	277	0.688424
16p11.2distal_dup	TMTA	87018	21	0.00252663	0.00660537	27	5	0.544541	-0.124771	-0.528339	0.278797	280	0.705959
16p11.2distal_dup	TMTB	87017	21	-0.00679171	0.0963837	27	6	0.203419	-0.252899	-0.642616	0.136817	197	0.374827
16p11.2distal_dup	Digit_span	89230	17	0.0110414	0.445959	27	7	0.100929	0.385082	-0.0810833	0.851248	165	0.222044
16p11.2distal_dup	Qualifications	379554	129	2.97211	3.77519	27	8	2.00455e-08	-0.889818	-1.2006	-0.579032	23	3.16371e-07
16p11.2distal_dup	Jobs	248091	89	3.56003	4.31461	27	9	0.00254326	-0.562851	-0.928363	-0.197339	94	0.00982132
16p11.2distal_dup	Income	348253	112	2.61366	2.24107	27	10	2.58284e-06	-0.810032	-1.14772	-0.472344	44	2.13084e-05
16p11.2distal_dup	Townsend	403779	136	-0.00480866	0.340398	27	11	0.000788257	-0.283011	-0.448249	-0.117772	79	0.00362199
16p11.2del	Pairs_matching	403841	104	-0.0318448	0.0687368	28	1	0.106405	-0.162403	-0.359548	0.0347421	169	0.228551
16p11.2del	Reaction	401572	99	0.00445234	0.371801	28	2	1.07986e-07	-0.503094	-0.688691	-0.317498	32	1.22497e-06
16p11.2del	Fluid_intelligence	129287	36	0.0066813	-0.401925	28	3	0.0117462	-0.412421	-0.733224	-0.0916188	109	0.039118
16p11.2del	Symbol_Digit	98538	12	0.00502621	-0.610695	28	4	0.00599001	-0.704907	-1.2076	-0.202215	101	0.0215285
16p11.2del	TMTA	87008	11	0.00252663	0.137554	28	5	0.51805	-0.183862	-0.741391	0.373667	275	0.683826
16p11.2del	TMTB	87007	11	-0.00679171	0.564757	28	6	0.0218507	-0.629922	-1.16836	-0.091489	127	0.062455
16p11.2del	Digit_span	89222	9	0.0110414	-0.404246	28	7	0.169631	-0.417844	-1.05841	0.22272	186	0.331054
16p11.2del	Qualifications	379520	95	2.97211	4.2	28	8	4.83052e-13	-1.35685	-1.72468	-0.989024	12	1.46123e-11
16p11.2del	Jobs	248050	48	3.56003	5.41667	28	9	1.41631e-08	-1.42981	-1.92393	-0.935683	22	2.33691e-07
16p11.2del	Income	348228	87	2.61366	1.43678	28	10	4.79417e-28	-2.58961	-3.05188	-2.12733	1	1.74028e-25
16p11.2del	Townsend	403747	104	-0.00480866	1.07213	28	11	6.44525e-22	-0.924397	-1.11268	-0.736115	3	7.79876e-20
16p11.2dup	Pairs_matching	403871	134	-0.0318448	0.075136	29	1	0.229041	-0.10698	-0.2813	0.067339	204	0.407558
16p11.2dup	Reaction	401606	133	0.00445234	0.616878	29	2	6.41326e-13	-0.589803	-0.750545	-0.429062	13	1.79078e-11
16p11.2dup	Fluid_intelligence	129299	48	0.0066813	-0.963827	29	3	8.884e-11	-0.919437	-1.1973	-0.64157	19	1.69731e-09
16p11.2dup	Symbol_Digit	98545	19	0.00502621	-0.565628	29	4	0.0581104	-0.386304	-0.785875	0.0132672	143	0.147511
16p11.2dup	TMTA	87013	16	0.00252663	0.915141	29	5	0.000835615	-0.788091	-1.25044	-0.325743	81	0.00374479
16p11.2dup	TMTB	87012	16	-0.00679171	0.967769	29	6	0.000396614	-0.807012	-1.25351	-0.360511	74	0.00194555
16p11.2dup	Digit_span	89227	14	0.0110414	0.0958188	29	7	0.812519	0.138628	-0.375048	0.652304	334	0.883067
16p11.2dup	Qualifications	379555	130	2.97211	3.75385	29	8	3.75162e-07	-0.798308	-1.10624	-0.490375	36	3.78289e-06
16p11.2dup	Jobs	248063	61	3.56003	4.95082	29	9	1.12133e-06	-1.08857	-1.52676	-0.650383	40	1.0176e-05
16p11.2dup	Income	348238	97	2.61366	1.93814	29	10	2.35865e-11	-1.27944	-1.65473	-0.90415	17	5.03641e-10
16p11.2dup	Townsend	403777	134	-0.00480866	0.38987	29	11	0.000235665	-0.312371	-0.478857	-0.145884	67	0.00127681
17p12del_HNPP	Pairs_matching	403974	237	-0.0318448	0.0231419	30	1	0.464076	-0.0488862	-0.179754	0.0819816	263	0.640531
17p12del_HNPP	Reaction	401708	235	0.00445234	-0.0704227	30	2	0.175341	0.0834762	-0.037248	0.2042	189	0.336767
17p12del_HNPP	Fluid_intelligence	129315	64	0.0066813	-0.101142	30	3	0.227949	-0.148024	-0.388655	0.0926079	203	0.407613
17p12del_HNPP	Symbol_Digit	98586	60	0.00502621	0.0117507	30	4	0.867644	0.0192808	-0.207477	0.246039	343	0.918236
17p12del_HNPP	TMTA	87049	52	0.00252663	-0.0893272	30	5	0.558347	0.0773399	-0.181644	0.336324	281	0.721281
17p12del_HNPP	TMTB	87048	52	-0.00679171	-0.101076	30	6	0.516502	0.082783	-0.167316	0.332883	274	0.684271
17p12del_HNPP	Digit_span	89265	52	0.0110414	0.0474255	30	7	0.846406	-0.0281497	-0.297318	0.241019	339	0.906328
17p12del_HNPP	Qualifications	379648	223	2.97211	2.89238	30	8	0.595065	0.064108	-0.172293	0.300509	286	0.755275
17p12del_HNPP	Jobs	248133	131	3.56003	3.57252	30	9	0.759185	-0.04725	-0.349347	0.254847	321	0.858517
17p12del_HNPP	Income	348342	201	2.61366	2.53234	30	10	0.349273	-0.11928	-0.369051	0.13049	237	0.534963
17p12del_HNPP	Townsend	403880	237	-0.00480866	-0.0191082	30	11	0.94356	0.00451454	-0.120468	0.129497	356	0.962113
17p12dup_CMT1A	Pairs_matching	403861	124	-0.0318448	-0.152387	31	1	0.216033	0.113954	-0.0665787	0.294486	200	0.3921
17p12dup_CMT1A	Reaction	401595	122	0.00445234	0.0893231	31	2	0.249475	-0.0982296	-0.265407	0.0689481	212	0.427166
17p12dup_CMT1A	Fluid_intelligence	129295	44	0.0066813	-0.0930293	31	3	0.68907	-0.0592398	-0.349424	0.230944	307	0.814764
17p12dup_CMT1A	Symbol_Digit	98566	40	0.00502621	-0.263245	31	4	0.059864	-0.264406	-0.539792	0.0109803	144	0.150907
17p12dup_CMT1A	TMTA	87030	33	0.00252663	0.368105	31	5	0.0139494	-0.403866	-0.725821	-0.0819109	116	0.0436521
17p12dup_CMT1A	TMTB	87029	33	-0.00679171	0.19724	31	6	0.117692	-0.24816	-0.559039	0.062718	175	0.244126
17p12dup_CMT1A	Digit_span	89249	36	0.0110414	-0.17841	31	7	0.241279	-0.183413	-0.503738	0.136912	209	0.419064
17p12dup_CMT1A	Qualifications	379540	115	2.97211	3.17391	31	8	0.163322	-0.232234	-0.558759	0.0942907	185	0.320465
17p12dup_CMT1A	Jobs	248072	70	3.56003	3.75714	31	9	0.668075	-0.0900256	-0.501524	0.321473	303	0.800367
17p12dup_CMT1A	Income	348235	94	2.61366	2.45745	31	10	0.111581	-0.29683	-0.662467	0.0688075	171	0.236864
17p12dup_CMT1A	Townsend	403767	124	-0.00480866	0.277204	31	11	0.0132936	-0.217789	-0.390201	-0.0453779	114	0.0423296
17q12dup	Pairs_matching	403837	100	-0.0318448	0.0186541	32	1	0.583245	-0.0562715	-0.257292	0.144749	285	0.74287
17q12dup	Reaction	401569	96	0.00445234	0.146618	32	2	0.104176	-0.156238	-0.344688	0.0322123	167	0.226442
17q12dup	Fluid_intelligence	129276	25	0.0066813	-0.680628	32	3	0.0010925	-0.64137	-1.02631	-0.256433	83	0.00477804
17q12dup	Symbol_Digit	98539	13	0.00502621	-0.620829	32	4	0.0805329	-0.430659	-0.913644	0.0523269	156	0.187394
17q12dup	TMTA	87009	12	0.00252663	0.338843	32	5	0.43785	-0.211313	-0.745148	0.322522	258	0.616045
17q12dup	TMTB	87008	12	-0.00679171	0.395055	32	6	0.4067	-0.218239	-0.733765	0.297286	249	0.5929
17q12dup	Digit_span	89226	13	0.0110414	-0.213154	32	7	0.436648	-0.190439	-0.723427	0.342548	257	0.616743
17q12dup	Qualifications	379519	94	2.97211	3.64894	32	8	0.000352435	-0.658708	-1.02001	-0.297411	73	0.00175252
17q12dup	Jobs	248054	52	3.56003	4.92308	32	9	8.41726e-06	-1.07857	-1.55315	-0.603978	49	6.23565e-05
17q12dup	Income	348219	78	2.61366	2.23077	32	10	0.00203026	-0.636106	-1.04014	-0.232075	88	0.00837484
17q12dup	Townsend	403743	100	-0.00480866	0.201707	32	11	0.118358	-0.152971	-0.344952	0.0390096	176	0.244112
22q11.2dup	Pairs_matching	404016	279	-0.0318448	0.172497	33	1	0.000122312	-0.23596	-0.356349	-0.115571	59	0.000752532
22q11.2dup	Reaction	401748	275	0.00445234	0.241673	33	2	1.55669e-07	-0.298107	-0.409487	-0.186727	34	1.662e-06
22q11.2dup	Fluid_intelligence	129333	82	0.0066813	-0.576381	33	3	8.5029e-08	-0.580952	-0.793528	-0.368377	31	9.95662e-07
22q11.2dup	Symbol_Digit	98582	56	0.00502621	-0.389569	33	4	2.78684e-07	-0.610146	-0.84291	-0.377382	35	2.89036e-06
22q11.2dup	TMTA	87045	48	0.00252663	0.298062	33	5	0.000157496	-0.51485	-0.781868	-0.247833	64	0.0008933
22q11.2dup	TMTB	87044	48	-0.00679171	0.231373	33	6	0.000141626	-0.500669	-0.758532	-0.242806	63	0.000816037
22q11.2dup	Digit_span	89264	51	0.0110414	-0.643366	33	7	2.9738e-08	-0.748268	-1.01747	-0.479068	27	3.9981e-07
22q11.2dup	Qualifications	379688	263	2.97211	3.59316	33	8	1.00931e-10	-0.7122	-0.928095	-0.496304	20	1.83189e-09
22q11.2dup	Jobs	248180	178	3.56003	4.79213	33	9	6.71494e-13	-0.940983	-1.19767	-0.684301	14	1.74109e-11
22q11.2dup	Income	348365	224	2.61366	2.04464	33	10	2.48327e-21	-1.17805	-1.42154	-0.934554	4	2.25357e-19
22q11.2dup	Townsend	403921	278	-0.00480866	0.473785	33	11	2.65202e-11	-0.391706	-0.506897	-0.276516	18	5.34824e-10
